# Supplementary material for: Phylogenetic Investigations of Dengue 2019–2021 Outbreak in Guadeloupe and Martinique Caribbean Islands
Source: Pathogens. 2023 Sep 20;12(9):1182. doi: 10.3390/pathogens12091182 (PMC10534936; doi:10.3390/pathogens12091182)
Supplement: Supplementary file 1 [file pathogens-12-01182-s001.zip]

Archive with 1 entries (1 files):
- pathogens-2531474-supplementary.pdf
